# Supplementary material for: 2-Pyrrolidinone and Succinimide as Clinical Screening Biomarkers for GABA-Transaminase Deficiency: Anti-seizure Medications Impact Accurate Diagnosis
Source: Front Neurosci. 2019 May 8;13:394. doi: 10.3389/fnins.2019.00394 (PMC6517487; doi:10.3389/fnins.2019.00394)
Supplement: DATA SHEET S2 — Data for Figure 4 are provided. [file Data_Sheet_2.xlsx]

## Sheet: Figure 4 data
	ABAT	Vigabatrin	Topiramate	Levetiracetam	Valproate	Baclofen	All other
Average	4.2446	2.87997	0.300035	0.073516	-0.04623	-0.3991	0.070869
Standard error of the mean	0.834796	0.406031	0.155183	0.146916	0.421303	0.19	0.532332
